# Supplementary material for: An engineered oncolytic virus expressing PD-L1 inhibitors activates tumor neoantigen-specific T cell responses
Source: Nat Commun. 2020 Mar 13;11:1395. doi: 10.1038/s41467-020-15229-5 (PMC7070065; doi:10.1038/s41467-020-15229-5)
Supplement: Supplementary file 3 — Source Data [file 41467_2020_15229_MOESM3_ESM.xlsx]

## Sheet: supplementary figure 14b
		Supplementary Figure 14b. qRT-PCR of 11 identified genes
		A01	SYBR	Pdcd1	Unkn	0h	32.25			A01	SYBR	Pdia4	Unkn	0h	32.25
		A02	SYBR	Pdcd1	Unkn	0h	32.3			A02	SYBR	Pdia4	Unkn	0h	32.3
		A03	SYBR	Pdcd1	Unkn	0h	32.2			A03	SYBR	Pdia4	Unkn	0h	31.2
		A04	SYBR	GAPDH	Unkn	0h	32.5			A04	SYBR	GAPDH	Unkn	0h	32.5
		A05	SYBR	GAPDH	Unkn	0h	32.62			A05	SYBR	GAPDH	Unkn	0h	32.62
		A06	SYBR	GAPDH	Unkn	0h	31.8			A06	SYBR	GAPDH	Unkn	0h	31.8
		A07	SYBR	Pdcd1	Unkn	24h	27.1826			A07	SYBR	Pdia4	Unkn	24h	31.06
		A08	SYBR	Pdcd1	Unkn	24h	27.2461			A08	SYBR	Pdia4	Unkn	24h	31.13
		A09	SYBR	Pdcd1	Unkn	24h	26.8228			A09	SYBR	Pdia4	Unkn	24h	31.22
		A10	SYBR	GAPDH	Unkn	24h	35.09			A10	SYBR	GAPDH	Unkn	24h	33.01
		A11	SYBR	GAPDH	Unkn	24h	35.14			A11	SYBR	GAPDH	Unkn	24h	33.14
		A12	SYBR	GAPDH	Unkn	24h	34.98			A12	SYBR	GAPDH	Unkn	24h	32.96
		B01	SYBR	Pdcd1l	Unkn	0h	35.9202			B01	SYBR	Pdia5	Unkn	0h	35.4202
		B02	SYBR	Pdcd1l	Unkn	0h	36.1321			B02	SYBR	Pdia5	Unkn	0h	34.1321
		B03	SYBR	Pdcd1l	Unkn	0h	36.6587			B03	SYBR	Pdia5	Unkn	0h	36.4587
		B04	SYBR	GAPDH	Unkn	0h	34.7353			B04	SYBR	GAPDH	Unkn	0h	34.7353
		B05	SYBR	GAPDH	Unkn	0h	34.9278			B05	SYBR	GAPDH	Unkn	0h	34.9278
		B06	SYBR	GAPDH	Unkn	0h	36.3701			B06	SYBR	GAPDH	Unkn	0h	36.3701
		B07	SYBR	Pdcd1l	Unkn	24h	29.37			B07	SYBR	Pdia5	Unkn	24h	28.34
		B08	SYBR	Pdcd1l	Unkn	24h	29.28			B08	SYBR	Pdia5	Unkn	24h	28.06
		B09	SYBR	Pdcd1l	Unkn	24h	28.18			B09	SYBR	Pdia5	Unkn	24h	27.82
		B10	SYBR	GAPDH	Unkn	24h	30.54			B10	SYBR	GAPDH	Unkn	24h	29.06
		B11	SYBR	GAPDH	Unkn	24h	30.52			B11	SYBR	GAPDH	Unkn	24h	29.34
		B12	SYBR	GAPDH	Unkn	24h	29.56			B12	SYBR	GAPDH	Unkn	24h	28.81
		C01	SYBR	Calr	Unkn	0h	35.7202			C01	SYBR	Csf2	Unkn	0h	34.4202
		C02	SYBR	Calr	Unkn	0h	36.4321			C02	SYBR	Csf2	Unkn	0h	34.1321
		C03	SYBR	Calr	Unkn	0h	36.2587			C03	SYBR	Csf2	Unkn	0h	35.1587
		C04	SYBR	GAPDH	Unkn	0h	34.7353			C04	SYBR	GAPDH	Unkn	0h	34.5353
		C05	SYBR	GAPDH	Unkn	0h	34.9278			C05	SYBR	GAPDH	Unkn	0h	34.9278
		C06	SYBR	GAPDH	Unkn	0h	36.3701			C06	SYBR	GAPDH	Unkn	0h	36.3701
		C07	SYBR	Calr	Unkn	24h	30.57			C07	SYBR	Csf2	Unkn	24h	26.76
		C08	SYBR	Calr	Unkn	24h	30.36			C08	SYBR	Csf2	Unkn	24h	26.7
		C09	SYBR	Calr	Unkn	24h	31.03			C09	SYBR	Csf2	Unkn	24h	26.42
		C10	SYBR	GAPDH	Unkn	24h	31.78			C10	SYBR	GAPDH	Unkn	24h	33.45
		C11	SYBR	GAPDH	Unkn	24h	31.48			C11	SYBR	GAPDH	Unkn	24h	33.25
		C12	SYBR	GAPDH	Unkn	24h	32.08			C12	SYBR	GAPDH	Unkn	24h	33.65
		D01	SYBR	Cd74	Unkn	0h	35.4202			D01	SYBR	Fos	Unkn	0h	35.4202
		D02	SYBR	Cd74	Unkn	0h	36.1321			D02	SYBR	Fos	Unkn	0h	36.1321
		D03	SYBR	Cd74	Unkn	0h	36.4587			D03	SYBR	Fos	Unkn	0h	34.8587
		D04	SYBR	GAPDH	Unkn	0h	34.7353			D04	SYBR	GAPDH	Unkn	0h	34.7353
		D05	SYBR	GAPDH	Unkn	0h	35.8278			D05	SYBR	GAPDH	Unkn	0h	34.9278
		D06	SYBR	GAPDH	Unkn	0h	36.2701			D06	SYBR	GAPDH	Unkn	0h	36.3701
		D07	SYBR	Cd74	Unkn	24h	33.82			D07	SYBR	Fos	Unkn	24h	32.939
		D08	SYBR	Cd74	Unkn	24h	33.91			D08	SYBR	Fos	Unkn	24h	33.11
		D09	SYBR	Cd74	Unkn	24h	33.59			D09	SYBR	Fos	Unkn	24h	32.56
		D10	SYBR	GAPDH	Unkn	24h	34.64			D10	SYBR	GAPDH	Unkn	24h	34.92
		D11	SYBR	GAPDH	Unkn	24h	34.44			D11	SYBR	GAPDH	Unkn	24h	35.02
		D12	SYBR	GAPDH	Unkn	24h	34.84			D12	SYBR	GAPDH	Unkn	24h	34.82
		E01	SYBR	Hspa1b	Unkn	0h	35.9202			E01	SYBR	Map2k7	Unkn	0h	35.7202
		E02	SYBR	Hspa1b	Unkn	0h	35.1321			E02	SYBR	Map2k7	Unkn	0h	36.1321
		E03	SYBR	Hspa1b	Unkn	0h	36.1587			E03	SYBR	Map2k7	Unkn	0h	34.9587
		E04	SYBR	GAPDH	Unkn	0h	34.7353			E04	SYBR	GAPDH	Unkn	0h	34.7353
		E05	SYBR	GAPDH	Unkn	0h	34.9278			E05	SYBR	GAPDH	Unkn	0h	34.9278
		E06	SYBR	GAPDH	Unkn	0h	36.3701			E06	SYBR	GAPDH	Unkn	0h	36.3701
		E07	SYBR	Hspa1b	Unkn	24h	27.23			E07	SYBR	Map2k7	Unkn	24h	31.96
		E08	SYBR	Hspa1b	Unkn	24h	27.15			E08	SYBR	Map2k7	Unkn	24h	32.15
		E09	SYBR	Hspa1b	Unkn	24h	27.08			E09	SYBR	Map2k7	Unkn	24h	32.04
		E10	SYBR	GAPDH	Unkn	24h	28.06			E10	SYBR	GAPDH	Unkn	24h	35.04
		E11	SYBR	GAPDH	Unkn	24h	28.34			E11	SYBR	GAPDH	Unkn	24h	35.13
		E12	SYBR	GAPDH	Unkn	24h	27.88			E12	SYBR	GAPDH	Unkn	24h	34.98
		F01	SYBR	Hspa5	Unkn	0h	34.4202
		F02	SYBR	Hspa5	Unkn	0h	35.1321
		F03	SYBR	Hspa5	Unkn	0h	37.4587
		F04	SYBR	GAPDH	Unkn	0h	34.7353
		F05	SYBR	GAPDH	Unkn	0h	34.9278
		F06	SYBR	GAPDH	Unkn	0h	36.3701
		F07	SYBR	Hspa5	Unkn	24h	26.77
		F08	SYBR	Hspa5	Unkn	24h	26.93
		F09	SYBR	Hspa5	Unkn	24h	27.1
		F10	SYBR	GAPDH	Unkn	24h	27.65
		F11	SYBR	GAPDH	Unkn	24h	27.84
		F12	SYBR	GAPDH	Unkn	24h	27.46
